# Supplementary material for: Study on the Mass Spectrometry Fragmentation Patterns for Rapid Screening and Structure Identification of Ketamine Analogues in Illicit Powders
Source: Molecules. 2023 Sep 8;28(18):6510. doi: 10.3390/molecules28186510 (PMC10535375; doi:10.3390/molecules28186510)
Supplement: Supplementary file 1 [file molecules-28-06510-s001.zip]

Archive with 1 entries (1 files):
- molecules-2569327-supplementary.pdf
